# Supplementary material for: Ultrasound-Assisted Wound Debridement for Diabetic Foot Ulcers: A Systematic Review and Meta-Analysis of Randomized Controlled Trials
Source: Biomedicines. 2026 Apr 8;14(4):846. doi: 10.3390/biomedicines14040846 (PMC13113055; doi:10.3390/biomedicines14040846)
Supplement: Supplementary file 1 [file biomedicines-14-00846-s001.zip]

Archive with 1 entries (1 files):
- biomedicines-4191654-supplementary.pdf
